# Supplementary material for: Temperature-Wise Calibration Increases the Accuracy of DNA Methylation Levels Determined by High-Resolution Melting (HRM)
Source: Int J Mol Sci. 2024 May 7;25(10):5082. doi: 10.3390/ijms25105082 (PMC11121480; doi:10.3390/ijms25105082)
Supplement: Supplementary file 1 [file ijms-25-05082-s001.zip]

Archive with 4 entries (4 files):
- Supplementary_Figures.pdf
- Supplementary_R-Packages.pdf
- Supplementary_R_File_Novel_Calibration_Approach.R
- Supplementary_Tables.pdf
