# Supplementary material for: Temperature-Wise Calibration Increases the Accuracy of DNA Methylation Levels Determined by High-Resolution Melting (HRM)
Source: Int J Mol Sci. 2024 May 7;25(10):5082. doi: 10.3390/ijms25105082 (PMC11121480; doi:10.3390/ijms25105082)
Supplement: Supplementary file 1 [file ijms-25-05082-s001.zip › Supplementary_R_File_Novel_Calibration_Approach.R]

# If not present, download and install Rtools e.g. Rtools35.exe for R 3.6.2
# check path: Sys.which("make")
# If not installed, use: install.packages("tidyverse")
# If not installed, use: install.packages("ggplot2")
# We used the commands install.packages("extrafont"); library(extrafont); font_import() to install Arial font
# If not present, download ghostscript programm e.g gs952w64
# If not installed, use: install.packages("svglite") # For exporting plots as .svg  
# If not installed, use: install.packages("openxlsx")
# If not installed, use: install.packages("broom")
# If not installed, use: install.packages("polynom")
# If not installed, use: install.packages("gtools")
# If not installed, use: install.packages("ggloop")
# If not installed, use: install.packages("mgcv")
# If not installed, use: install.packages("ggpubr")
# If not installed, use: install.packages("forcats")
# If not installed, use: install.packages("corrplot")
# If not installed, use: install.packages("viridis")

setwd("C:/.../.../.../...")

library(tidyverse)
library(ggplot2)
library(extrafont) # If extra fonts will be used
loadfonts() # If extra fonts will be used
#Sys.setenv(R_GSCMD = "C:/Programme/gs/gs9.52/bin/gswin64c.exe") # If extra fonts will be used, the directory to the ghostscript programm must be given here to embed the fonts
library(svglite) # For export plots as .svg
library(openxlsx)
library(broom)
library(polynom) 
library(gtools)
library(ggloop)
library(mgcv)
library(ggpubr)
library(forcats)
library(corrplot)
library(viridis)

mytheme <- theme (plot.background = element_rect(fill = "transparent", colour=NA), panel.background = element_rect(fill = "white"),
                  panel.border = element_rect(linetype = "solid", fill = NA),text = element_text(size = 16, family = "Arial"),
                  plot.title = element_text(size = 20, family = "Arial", colour="black"),
                  axis.title=element_text(size = 17, family = "Arial", colour="black"),axis.text=element_text(size = 16, family = "Arial", colour="black"),
                  axis.ticks.length=unit(0.3, "line"),legend.text=element_text(size = 15, family = "Arial"), 
                  legend.title=element_text(size = 15, family = "Arial",face="bold"),legend.key=element_blank(),legend.key.size = unit(0.2, "lines"))

## col_palette01 modified palette from pals::cols25 ( Kevin Wright (2021). pals: Color Palettes, Colormaps, and Tools to Evaluate Them. R package version 1.7.
##https://CRAN.R-project.org/package=pals))
col_palette01<-c(c("0"="gray80","100"="gray0","25"="gray70","50"="gray60","75"="gray40"),c("AU565"="#FF7F00", # orange
                                                                                           "BT-474"=  "blue1",
                                                                                           "BT-549"=  "palegreen", 
                                                                                           "CAL-51"=  "orchid1",
                                                                                           "CAMA-1"=  "dodgerblue2",
                                                                                           "HCC1143"=  "#FDBF6F", # lt orange"
                                                                                           "HCC1937"=  "#FB9A99", # lt pink
                                                                                           "HeLa"=  "darkmagenta",
                                                                                           "HMEC"= "#CAB2D6", # lt purple 
                                                                                           "Hs 578T"= "skyblue2",
                                                                                           "KPL-1"=  "#E31A1C", # red 
                                                                                           "MCF 10A"=  "green3",
                                                                                           "MCF 10F"=  "gold1",
                                                                                           "MCF7"=  "yellow4",
                                                                                           "MDA-MB-231"=  "steelblue4",
                                                                                           "MDA-MB-435S"=  "sienna",
                                                                                           "MDA-MB-453"= "green4",
                                                                                           "MDA-MB-468"= "deeppink1",
                                                                                           "SK-BR-3"= "#6A3D9A", # purple
                                                                                           "T-47D"="cyan3", 
                                                                                           "ZR-75-1"="yellow3", 
                                                                                           "additional1"="darkorange4",
                                                                                           "additional2"="maroon" ))


####HRM calibration####

#####promoter#####
#prepare data: export normalized HRM curve data with standard settings (including digital filtering (light) as text file .csv 
#applied normalization range 1: 69.7�C-71.2�C and range 2: 82.8�C-84.3�C

HRM_prom_norm<-c(71.2+0.1,82.8-0.1) #interval between both normalization ranges 
##PCR run 1
HRM_prom <-read.csv("C:/.../.../.../promoter_run1.csv",
                       header = FALSE, stringsAsFactors=FALSE, skipNul = TRUE, skip = 1, sep = ",")
colnames(HRM_prom) <-read.csv("C:/.../.../.../promoter_run1.csv",
                                 header = FALSE, stringsAsFactors=FALSE, skipNul = TRUE, skip = 0, nrows =1, sep = ",")

##PCR run 2
HRM_prom_02 <-read.csv("C:/.../.../.../promoter_run2.csv",
                       header = FALSE, stringsAsFactors=FALSE, skipNul = TRUE, skip = 1, sep = ",")
colnames(HRM_prom_02) <-read.csv("C:/.../.../.../promoter_run2.csv",
                                 header = FALSE, stringsAsFactors=FALSE, skipNul = TRUE, skip = 0, nrows =1, sep = ",")


HRM_prom_PCR_date <- "PCR dd.mm.yyyy"
HRM_prom_02_PCR_date <- "PCR dd.mm.yyyy"

##rearrange tables
HRM_prom <- HRM_prom[,c(2,seq(3,ncol(HRM_prom),2))]
HRM_prom_02 <- HRM_prom_02[,c(2,seq(3,ncol(HRM_prom_02),2))]

##check colnames
colnames(HRM_prom)
colnames(HRM_prom_02)
colnames(HRM_prom) <- c(colnames(HRM_prom)[1],paste(sub(".*: ","",colnames(HRM_prom)[-1]),
                                                          sub("\\: .*","",colnames(HRM_prom)[-1]) , sep = "_"))

colnames(HRM_prom_02) <- c(colnames(HRM_prom_02)[1],paste(sub(".*: ","",colnames(HRM_prom_02)[-1]),
                                                          sub("\\: .*","",colnames(HRM_prom_02)[-1]) , sep = "_"))


##calculate standardized fluorescence (SF) from  normalized fluorescence (NF): 
##SF_sample[%]=(NF_sample-mean(NF_UM))/(mean(NF_M)-mean(NF_UM))*100 using column numbers (UM pos. 2&3, M pos. 2+8=10&3+8=11)
HRM_SF_prom <- cbind(HRM_prom[,1],sweep(HRM_prom[,2:ncol(HRM_prom)],1,(rowMeans(HRM_prom[,c(2,3)], na.rm = FALSE, dims = 1)),"-"))
HRM_SF_prom <- cbind(HRM_SF_prom[,1],sweep(HRM_SF_prom[,2:ncol(HRM_SF_prom)],1,(rowMeans(HRM_SF_prom[,c(2+8,3+8)], na.rm = FALSE, dims = 1)),"/")*100)

HRM_SF_prom_02 <- cbind(HRM_prom_02[,1],sweep(HRM_prom_02[,2:ncol(HRM_prom_02)],1,(rowMeans(HRM_prom_02[,c(2,3)], na.rm = FALSE, dims = 1)),"-"))
HRM_SF_prom_02 <- cbind(HRM_SF_prom_02[,1],sweep(HRM_SF_prom_02[,2:ncol(HRM_SF_prom_02)],1,(rowMeans(HRM_SF_prom_02[,c(2+8,3+8)], na.rm = FALSE, dims = 1)),"/")*100)


colnames(HRM_SF_prom)[1] <-"Temp"
colnames(HRM_SF_prom_02)[1] <-"Temp"


##check results from SF calculations for methylation standards (here contained string "std" in Sample_ID) and for all samples
test<-gather(HRM_SF_prom, key = Sample_ID, value = "SF_HRM",2:ncol(HRM_SF_prom))
set.seed(909)
ggplot(filter(test,grepl("std", Sample_ID)), aes(x=Temp, y=SF_HRM, col=Sample_ID))+geom_line()+scale_x_continuous(breaks=seq(HRM_prom_norm[1],HRM_prom_norm[2], 1.0),expand = c(0,0))
set.seed(909)
ggplot(filter(test,grepl("std", Sample_ID)), aes(x=Temp, y=SF_HRM, col=Sample_ID))+geom_line()+scale_x_continuous(limits=HRM_prom_norm,breaks=seq(HRM_prom_norm[1],HRM_prom_norm[2], 1.0),expand = c(0,0))
set.seed(909)
ggplot(test, aes(x=Temp, y=SF_HRM, col=Sample_ID))+geom_line()+scale_x_continuous(limits=HRM_prom_norm,breaks=seq(HRM_prom_norm[1],HRM_prom_norm[2], 1.0),expand = c(0,0))
test<-gather(HRM_SF_prom_02, key = Sample_ID, value = "SF_HRM",2:ncol(HRM_SF_prom_02))
set.seed(909)
ggplot(filter(test,grepl("std", Sample_ID)), aes(x=Temp, y=SF_HRM, col=Sample_ID))+geom_line()+scale_x_continuous(breaks=seq(HRM_prom_norm[1],HRM_prom_norm[2], 1.0),expand = c(0,0))
set.seed(909)
ggplot(filter(test,grepl("std", Sample_ID)), aes(x=Temp, y=SF_HRM, col=Sample_ID))+geom_line()+scale_x_continuous(limits=HRM_prom_norm,breaks=seq(HRM_prom_norm[1],HRM_prom_norm[2], 1.0),expand = c(0,0))
set.seed(909)
ggplot(test, aes(x=Temp, y=SF_HRM, col=Sample_ID))+geom_line()+scale_x_continuous(limits=HRM_prom_norm,breaks=seq(HRM_prom_norm[1],HRM_prom_norm[2], 1.0),expand = c(0,0))


##data preparation for calibration
HRM_SF_prom<-filter(HRM_SF_prom, between(Temp, HRM_prom_norm[1]-0.1,HRM_prom_norm[2]))
HRM_SF_t_prom<-data.frame(t(HRM_SF_prom))
colnames(HRM_SF_t_prom)<-round(HRM_SF_t_prom[1,],digits = 1)
HRM_SF_t_prom<-HRM_SF_t_prom[-1,]
HRM_SF_t_prom<-cbind(rownames(HRM_SF_t_prom),HRM_SF_t_prom,stringsAsFactors=FALSE)
colnames(HRM_SF_t_prom)[1]<-"Sample"
rownames(HRM_SF_t_prom) <- NULL

HRM_SF_prom_02<-filter(HRM_SF_prom_02, between(Temp, HRM_prom_norm[1]-0.1,HRM_prom_norm[2]))
HRM_SF_t_prom_02<-data.frame(t(HRM_SF_prom_02))
colnames(HRM_SF_t_prom_02)<-round(HRM_SF_t_prom_02[1,],digits = 1)
HRM_SF_t_prom_02<-HRM_SF_t_prom_02[-1,]
HRM_SF_t_prom_02<-cbind(rownames(HRM_SF_t_prom_02),HRM_SF_t_prom_02,stringsAsFactors=FALSE)
colnames(HRM_SF_t_prom_02)[1]<-"Sample"
rownames(HRM_SF_t_prom_02) <- NULL

###data from multiple runs can be combined here or after data preparation
HRM_SF_t_prom <- rbind(HRM_SF_t_prom %>%  mutate(PCR_date=rep(HRM_prom_PCR_date,nrow(HRM_SF_t_prom))),
                       HRM_SF_t_prom_02 %>%  mutate(PCR_date=rep(HRM_prom_02_PCR_date,nrow(HRM_SF_t_prom_02))))
HRM_SF_t_prom<-HRM_SF_t_prom
rownames(HRM_SF_t_prom) <- gsub(" ","_",paste(HRM_SF_t_prom$Sample,HRM_SF_t_prom$PCR_date))


###rename samples, where necessary, and check results
HRM_SF_t_prom[,1] <-gsub(".*std UM*", "0", HRM_SF_t_prom[,1])
HRM_SF_t_prom[,1] <-gsub(".*std 25M.*", "25", HRM_SF_t_prom[,1])
HRM_SF_t_prom[,1] <-gsub(".*std 50M.*", "50", HRM_SF_t_prom[,1])
HRM_SF_t_prom[,1] <-gsub(".*std 75M.*", "75", HRM_SF_t_prom[,1])
HRM_SF_t_prom[,1] <-gsub(".*std M*", "100", HRM_SF_t_prom[,1])
HRM_SF_t_prom[,1] <-gsub("_.*", "", HRM_SF_t_prom[,1])
HRM_SF_t_prom[,1][grepl("AU-565", HRM_SF_t_prom[,1])] <- "AU565"

list(HRM_SF_t_prom[,1])

HRM_SF_t_prom$Sample[which(is.element(HRM_SF_t_prom$Sample,names(col_palette01))==FALSE)]


###estimate suitable temperature ranges for calibration from normalized melting curves and readjust after calibration, if necessary
test<-gather(HRM_prom, key = Sample_ID, value = "NF_HRM",2:(ncol(HRM_prom)-1))
set.seed(909)
ggplot(test, aes(x=X, y=NF_HRM, col=Sample_ID))+geom_line()+scale_x_continuous(limits=HRM_prom_norm,breaks=seq(HRM_prom_norm[1],HRM_prom_norm[2], 1.0),expand = c(0,0))
test<-gather(HRM_prom_02, key = Sample_ID, value = "NF_HRM",2:(ncol(HRM_prom)-1))
set.seed(909)
ggplot(test, aes(x=X, y=NF_HRM, col=Sample_ID))+geom_line()+scale_x_continuous(limits=HRM_prom_norm,breaks=seq(HRM_prom_norm[1],HRM_prom_norm[2], 1.0),expand = c(0,0))

## start with ranges estimated from the test plot before; modify values after calibration loop, if necessary, and restart calibration
prom_start1<-74.3
prom_end1<-80.5
prom_start2<-74.8
prom_end2<-79.0

test<-gather(HRM_prom, key = Sample_ID, value = "NF_HRM",2:(ncol(HRM_prom)-1))
ggplot(test, aes(x=X, y=NF_HRM, col=Sample_ID))+geom_line()+scale_x_continuous(limits=HRM_prom_norm,breaks=seq(HRM_prom_norm[1],HRM_prom_norm[2], 1.0),expand = c(0,0))+
  geom_vline(xintercept = c(prom_start1,prom_end1,prom_start2,prom_end2),colour = c("black","black","gray","gray"))
test<-gather(HRM_prom_02, key = Sample_ID, value = "NF_HRM",2:(ncol(HRM_prom)-1))
ggplot(test, aes(x=X, y=NF_HRM, col=Sample_ID))+geom_line()+scale_x_continuous(limits=HRM_prom_norm,breaks=seq(HRM_prom_norm[1],HRM_prom_norm[2], 1.0),expand = c(0,0))+
  geom_vline(xintercept = c(prom_start1,prom_end1,prom_start2,prom_end2),colour = c("black","black","gray","gray"))


###extract standards; can be done by filtering or selecting positions e.g. HRM_SF_t_prom[c(1:10,55:64),]
HRM_SF_t_prom_std<-filter(HRM_SF_t_prom,grepl("std", rownames(HRM_SF_t_prom)))
HRM_SF_t_prom_std[,1]<-as.numeric(HRM_SF_t_prom_std[,1])


HRM_SF_t_prom_std_long <- gather(HRM_SF_t_prom_std, key = "Temp", value = "SF_HRM", 2:(ncol(HRM_SF_t_prom_std)-1))
HRM_SF_t_prom_std_long[,3]<-as.numeric(HRM_SF_t_prom_std_long[,3])

###manual curve fitting for determining the type of calibration function
####using the new approach
#####loess function
set.seed(909)
ggplot(HRM_SF_t_prom_std_long, aes(x=Sample, y=SF_HRM, colour = Temp, group=Temp )) + mytheme  + scale_x_continuous(breaks=seq(0,100,25)) +   
  geom_point(size=3)+geom_smooth(method = loess,formula = y~x,se=FALSE)+labs(y="SF (HRM) [%]", x="standard methylation [%]")+ 
  theme (legend.key.size = unit(1, "lines"))
#####linear function
set.seed(909)
ggplot(HRM_SF_t_prom_std_long, aes(x=Sample, y=SF_HRM, colour = Temp, group=Temp )) + mytheme + scale_x_continuous(breaks=seq(0,100,25)) +   
  geom_point(size=3)+geom_smooth(method = lm,formula = y~x,se=FALSE)+labs(y="SF (HRM) [%]", x="standard methylation [%]")+ 
  theme (legend.key.size = unit(1, "lines"))
#####polynomial grade 2 function
set.seed(909)
ggplot(HRM_SF_t_prom_std_long, aes(x=Sample, y=SF_HRM, colour = Temp, group=Temp )) + mytheme + scale_x_continuous(breaks=seq(0,100,25)) +   
  geom_point(size=3)+geom_smooth(method = lm,formula = y~poly(x,2,raw=TRUE),se=FALSE)+labs(y="SF (HRM) [%]", x="standard methylation [%]")+ 
  theme (legend.key.size = unit(1, "lines"))
set.seed(909)
ggplot(filter(HRM_SF_t_prom_std_long,between(Temp, prom_start1,prom_end1)), aes(x=Sample, y=SF_HRM, colour = Temp, group=Temp )) + mytheme + scale_x_continuous(breaks=seq(0,100,25)) +   
  geom_point(size=3)+geom_smooth(method = lm,formula = y~poly(x,2,raw=TRUE),se=FALSE)+labs(y="SF (HRM) [%]", x="standard methylation [%]")+ 
  theme (legend.key.size = unit(1, "lines"))
ggsave("plot_HRM_prom_pol2_Temp_int1.png",width=5.26*3, height=5.26*1.5)
set.seed(909)
ggplot(filter(HRM_SF_t_prom_std_long,between(Temp, prom_start2,format(prom_end2,nsmall=1))), aes(x=Sample, y=SF_HRM, colour = Temp, group=Temp )) + mytheme + scale_x_continuous(breaks=seq(0,100,25)) +   
  geom_point(size=3)+geom_smooth(method = lm,formula = y~poly(x,2,raw=TRUE),se=FALSE)+labs(y="SF (HRM) [%]", x="standard methylation [%]")+ 
  theme (legend.key.size = unit(1, "lines"))
ggsave("plot_HRM_prom_pol2_Temp_int2.png",width=5.26*3, height=5.26*1.5)
#####polynomial grade 3 function
set.seed(909)
ggplot(HRM_SF_t_prom_std_long, aes(x=Sample, y=SF_HRM, colour = Temp, group=Temp )) + mytheme + scale_x_continuous(breaks=seq(0,100,25)) +   
  geom_point(size=3)+geom_smooth(method = lm,formula = y~poly(x,3,raw=TRUE),se=FALSE)+labs(y="SF (HRM) [%]", x="standard methylation [%]")+ 
  theme (legend.key.size = unit(1, "lines"))
#####exponential  function
set.seed(909)
ggplot(HRM_SF_t_prom_std_long, aes(x=Sample, y=log(SF_HRM), colour = Temp, group=Temp )) + mytheme + scale_x_continuous(breaks=seq(0,100,25)) +   
  geom_point(size=3)+geom_smooth(method = lm,formula = y~x,se=FALSE)+labs(y="log (SF (HRM) [%])", x="standard methylation [%]")+ 
  theme (legend.key.size = unit(1, "lines"))
#####Hill  function
set.seed(909)
ggplot(filter(HRM_SF_t_prom_std_long,between(Temp, prom_start1,format(prom_end1,nsmall=1))), aes(x=Sample, y=SF_HRM, colour = Temp, group=Temp )) + mytheme + scale_x_continuous(breaks=seq(0,100,25)) +   
  geom_point(size=3)+geom_smooth(method = "nls",method.args = list(formula = y ~ (max*x/(k+x)),start = list(max = 75,k=1)), se = FALSE)+labs(y="log (SF (HRM) [%])", x="standard methylation [%]")+ 
  theme (legend.key.size = unit(1, "lines"))


###regression 
#### helpful tutorial: https://www.r-bloggers.com/2021/10/multiple-linear-regression-made-simple/
fit_HRM_prom_pol2 <-cbind(rep("polynomial_2",(ncol(HRM_SF_t_prom_std)-2)),do(group_by(HRM_SF_t_prom_std_long, Temp),glance( lm(SF_HRM ~ poly(Sample,2,raw=TRUE), data = .))))
fit_HRM_prom_pol2<-do(group_by(HRM_SF_t_prom_std_long, Temp),augment( lm(SF_HRM ~ poly(Sample,2,raw=TRUE), data = .)))

#####check residues
set.seed(909)
ggplot(fit_HRM_prom_pol2 , aes(x=.fitted, y=.std.resid,colour = Temp, group=Temp)) + mytheme + scale_x_continuous(breaks=seq(0,100,25)) +   
  geom_point(size=3)+geom_smooth(method = lm,formula = y~x,se=FALSE) + theme (legend.key.size = unit(1, "lines"))
set.seed(909)
ggplot(filter(fit_HRM_prom_pol2,between(Temp, prom_start1,prom_end1)) , aes(x=.fitted, y=.std.resid,colour = Temp, group=Temp)) + mytheme + scale_x_continuous(breaks=seq(0,100,25)) +   
  geom_point(size=3)+geom_smooth(method = lm,formula = y~x,se=FALSE) + theme (legend.key.size = unit(1, "lines"))
set.seed(909)
ggplot(filter(fit_HRM_prom_pol2,between(Temp, prom_start2,format(prom_end2,nsmall=1))) , aes(x=.fitted, y=.std.resid,colour = Temp, group=Temp)) + mytheme + scale_x_continuous(breaks=seq(0,100,25)) +   
  geom_point(size=3)+geom_smooth(method = lm,formula = y~x,se=FALSE) + theme (legend.key.size = unit(1, "lines"))


####additionally shown for the other types of calibration curve
fit_HRM_prom_lin <-cbind(rep("linear",(ncol(HRM_SF_t_prom_std)-2)),do(group_by(HRM_SF_t_prom_std_long, Temp),glance( lm(SF_HRM ~ Sample, data = .))))
fit_HRM_prom_pol3 <-cbind(rep("polynomial_3",(ncol(HRM_SF_t_prom_std)-2)),do(group_by(HRM_SF_t_prom_std_long, Temp),glance( lm(SF_HRM ~ poly(Sample,3,raw=TRUE), data = .))))
fit_HRM_prom_log_lin <-cbind(rep("log_linear",(ncol(HRM_SF_t_prom_std)-2)),do(group_by(HRM_SF_t_prom_std_long, Temp),glance( lm(log(SF_HRM) ~ Sample, data = .))))
fit_HRM_prom_Hill<- cbind(rep("Hill",(ncol(HRM_SF_t_prom_std)-2)),do(group_by(filter(HRM_SF_t_prom_std_long,between(Temp, prom_start1,format(prom_end1,nsmall=1))), Temp),glance( nls( SF ~ (max*Sample/(k+Sample)),start = list(max = 75,k=1), data = .))))

fit_HRM_prom_lin<-do(group_by(HRM_SF_t_prom_std_long, Temp),augment( lm(SF_HRM ~ Sample, data = .)))
fit_HRM_prom_pol3<-do(group_by(HRM_SF_t_prom_std_long, Temp),augment( lm(SF_HRM ~ poly(Sample,3,raw=TRUE), data = .)))
fit_HRM_prom_log_lin<-do(group_by(HRM_SF_t_prom_std_long, Temp),augment( lm(log(SF_HRM) ~ Sample, data = .)))
fit_HRM_prom_Hill<- do(group_by(filter(HRM_SF_t_prom_std_long,between(Temp, prom_start1,format(prom_end1,nsmall=1))), Temp),augment( nls( SF ~ (max*Sample/(k+Sample)),start = list(max = 75,k=1), data = .)))


#####check residues
set.seed(909)
ggplot(fit_HRM_prom_lin , aes(x=.fitted, y=.std.resid,colour = Temp, group=Temp)) + mytheme + scale_x_continuous(breaks=seq(0,100,25)) +   
  geom_point(size=3)+geom_smooth(method = lm,formula = y~x,se=FALSE) + theme (legend.key.size = unit(1, "lines"))
set.seed(909)
ggplot(fit_HRM_prom_pol3 , aes(x=.fitted, y=.std.resid,colour = Temp, group=Temp)) + mytheme + scale_x_continuous(breaks=seq(0,100,25)) +   
  geom_point(size=3)+geom_smooth(method = lm,formula = y~x,se=FALSE) + theme (legend.key.size = unit(1, "lines"))
set.seed(909)
ggplot(fit_HRM_prom_log_lin , aes(x=.fitted, y=.std.resid,colour = Temp, group=Temp)) + mytheme + scale_x_continuous(breaks=seq(0,100,25)) +   
  geom_point(size=3)+geom_smooth(method = lm,formula = y~x,se=FALSE) + theme (legend.key.size = unit(1, "lines"))
set.seed(909)
ggplot(fit_HRM_prom_Hill , aes(x=.fitted, y=.std.resid,colour = Temp, group=Temp)) + mytheme + scale_x_continuous(breaks=seq(0,100,25)) +   
  geom_point(size=3)+geom_smooth(method = lm,formula = y~x,se=FALSE) + theme (legend.key.size = unit(1, "lines"))


###  data preparation for calibration 

fit_model_HRM_prom_pol2<- do(group_by(HRM_SF_t_prom_std_long, Temp),tidy( lm(SF_HRM ~ poly(Sample,2,raw=TRUE), data = .)))


####additionally shown for the other types of calibration curve
fit_model_HRM_prom_lin<- do(group_by(HRM_SF_t_prom_std_long, Temp),tidy( lm(SF_HRM ~ Sample, data = .)))
fit_model_HRM_prom_pol3<- do(group_by(HRM_SF_t_prom_std_long, Temp),tidy( lm(Sample ~ poly(SF_HRM,3,raw=TRUE), data = .)))# inverse calibration
fit_model_HRM_prom_log_lin<- do(group_by(HRM_SF_t_prom_std_long, Temp),tidy( lm(log(SF_HRM) ~ Sample, data = .)))
fit_model_HRM_prom_Hill<- do(group_by(filter(HRM_SF_t_prom_std_long,between(Temp, prom_start1,format(prom_end1,nsmall=1))), Temp),tidy( nls( SF ~ (max*Sample/(k+Sample)),start = list(max = 75,k=1), data = .)))


##loop for polynomial grade 2 calibration##

nb_std=nrow(HRM_SF_t_prom_std)
nb_Temp=ncol(HRM_SF_t_prom)-2

x <- data.frame(matrix(nrow = 1, ncol = nrow(HRM_SF_t_prom)))
cal_res <- list()

##check manually, if start and end intervals and choice of the solution solving polynomial grade 2 functions are appropriate
for (i in 1:nb_Temp) { 
  print(ggplot(HRM_SF_t_prom_std_long[c(1:nb_std)+(i-1)*nb_std,], aes(x=Sample, y=SF_HRM, colour = Temp, group=Temp )) + mytheme + scale_x_continuous(breaks=seq(0,100,25)) +   
          geom_point(size=3)+geom_smooth(method = lm,formula = y~poly(x,2,raw=TRUE),se=FALSE)+labs(y="SF (HRM) [%]", x="standard methylation [%]"))
} 
#### according to https://stackoverflow.com/questions/66428749/find-both-solutions-for-x-in-second-degree-polynomial-equation-given-y-in-r (10.12.21)
for (i in 1:nb_Temp) { 
  pol_HRM<- polynomial(fit_model_HRM_prom_pol2$estimate[c(1:3)+(i-1)*3])#three parameters per condition (Temp)
  print(pol_HRM)
  
  d<-data.frame(HRM_SF_t_prom[,(i-1)+2])#start in dataframe till all conditions (Temp) are included; here col 2
  #solving polynom via looping
  
  
  for(j in 1:nrow(HRM_SF_t_prom)) {      
    if(i==1){k=1}#use either k=1 or 2 depending on the solution of solve function required; change if necessary after checking plot results 
    if(i>1){k=1} #use either k=1 or 2 depending on the solution of solve function required; change if necessary after checking plot results 
    ##alternative used when first and second solution were required in different temperature intervals, respectively e.g. for enhancer 1
    ###if(i<which(colnames(HRM_SF_t_enh_01)[-2]=="73.4")){k=2}#use either k=1 or 2 depending on the solution of solve function; change by hand
    ###if (between(i,which(colnames(HRM_SF_t_enh_01)[-2]=="73.4"),which(colnames(HRM_SF_t_enh_01)[-1]=="77"))){k=1} #use either k=1 or 2 depending on the solution of solve function; change by hand
    ###if(i>which(colnames(HRM_SF_t_enh_01)[-2]=="77")){k=1} #use either k=1 or 2 depending on the solution of solve function; change by hand
  
    k
    
    x[,j] <- data.frame(solve(pol_HRM, d[j,]))[k,]
    
    print(x) #option to check values
    
  }
  cal_res[[i]] <-x
}

### for imaginary numbers only real parts were used
cal_res_df<- t(do.call(rbind.data.frame, cal_res))
cal_res_df_re<- Re(cal_res_df)
cal_res_df_re<- round(cal_res_df_re, digits = 2)
cal_res_df_re<- data.frame(cal_res_df_re)
colnames(cal_res_df_re)<-paste("cal_met_",colnames(HRM_SF_t_prom[2:(ncol(HRM_SF_t_prom)-1)]), sep="")##rename columns

HRM_SF_t_prom_cal<- cbind(HRM_SF_t_prom[,c(1,ncol(HRM_SF_t_prom))],cal_res_df_re, stringsAsFactors = FALSE)
colnames(HRM_SF_t_prom_cal)[1]<-"Sample" 

## check if renaming was correct
HRM_SF_t_prom_cal$Sample[which(is.element(HRM_SF_t_prom_cal$Sample,names(col_palette01))==FALSE)]


### plot results 
HRM_SF_t_prom_cal_long <-HRM_SF_t_prom_cal
colnames(HRM_SF_t_prom_cal_long)<-gsub("cal_met_", "", colnames(HRM_SF_t_prom_cal_long))


HRM_SF_t_prom_cal_long <- gather(HRM_SF_t_prom_cal_long, key = "Temp", value = "cal_met", 3:ncol(HRM_SF_t_prom_cal_long))
colnames(HRM_SF_t_prom_cal_long)[1]<-"Sample"

HRM_SF_t_prom_cal_long[,(length(HRM_SF_t_prom_cal_long)-1):length(HRM_SF_t_prom_cal_long)] <- sapply(HRM_SF_t_prom_cal_long[,(length(HRM_SF_t_prom_cal_long)-1):length(HRM_SF_t_prom_cal_long)], as.numeric)

### check if temperature interval start-end is well chosen. If this is not the case, restart with new values chosen from this plot for prom_start1, prom_end1, prom_start2, prom_end2
plot_HRM_prom_cal <- ggplot(HRM_SF_t_prom_cal_long[order(HRM_SF_t_prom_cal_long$Sample,decreasing = TRUE),], 
                               aes(x=Temp, y=cal_met, colour = Sample, group=Sample,shape=PCR_date  )) + mytheme + 
  scale_x_continuous(breaks=seq(min(HRM_SF_t_prom_cal_long$Temp),max(HRM_SF_t_prom_cal_long$Temp),1)) +   
  scale_y_continuous(limits=c(-40,130))+ geom_point(size=3)+stat_summary(fun="mean", geom="line")+
  labs(x="temperature [�C]",y="calculated methylation level (HRM) [%]")+ scale_color_manual(values = col_palette01, breaks=mixedsort (HRM_SF_t_prom_cal_long$Sample))+
  guides(colour = guide_legend(ncol = 1))

plot_HRM_prom_cal+geom_vline(xintercept = c(prom_start1,prom_end1,prom_start2,prom_end2),colour = c("black","black","gray","gray"))

ggsave("plot_HRM_prom_cal.svg",width=5.26*3, height=5.26*1.5)
ggsave("plot_HRM_prom_cal.png",width=5.26*3, height=5.26*1.5)

for(m in unique(HRM_SF_t_prom_cal$Sample)){
  
  
  ind<-filter(HRM_SF_t_prom_cal_long[order(HRM_SF_t_prom_cal_long$Sample,decreasing = TRUE),],grepl(m,Sample)|grepl("^0|^25|^50|^75|^100",Sample, fixed = FALSE))
  
  plot_HRM_prom_cal_ind <- ggplot(ind, 
                                   aes(x=Temp, y=cal_met, colour = Sample, group=Sample,shape=PCR_date )) + mytheme +
    scale_x_continuous(breaks=seq(min(HRM_SF_t_prom_cal_long$Temp),max(HRM_SF_t_prom_cal_long$Temp),1)) +   
    scale_y_continuous(limits=c(-40,130))+ geom_point(size=1)+stat_summary(fun="mean", geom="line")+
    labs(x="temperature [�C]",y="calculated methylation level (HRM) [%]")+ scale_color_manual(values = col_palette01, breaks=mixedsort (unique(ind$Sample)))+
    guides(colour = guide_legend(ncol = 2,override.aes = list(size = 2)),shape = guide_legend(override.aes = list(size = 2)))
  
  plot_HRM_prom_cal_ind + geom_vline(xintercept = c(prom_start1,prom_end1,prom_start2,prom_end2),colour = c("black","black","gray","gray"))
  
 # ggsave(filename=paste("plot_HRM_prom_cal_std_",gsub("\\.", "_", m), ".png", sep = ""), width=5.26*2, height=5.26*1.5)
  
  
}


#####alternative loop for linear calibration#####

nb_std=nrow(HRM_SF_t_prom_std)
nb_Temp=ncol(HRM_SF_t_prom)-2

z <- data.frame(matrix(nrow = 1, ncol = nrow(HRM_SF_t_prom)))
cal_res_lin <- list()

for (i in 1:nb_Temp) { 
  print(ggplot(HRM_SF_t_prom_std_long[c(1:nb_std)+(i-1)*nb_std,], aes(x=Sample, y=SF_HRM, colour = Temp, group=Temp )) + mytheme + scale_x_continuous(breaks=seq(0,100,25)) +   
          geom_point(size=3)+geom_smooth(method = lm,formula = y~x,se=FALSE)+labs(y="SF (HRM) [%]", x="standard methylation [%]"))
} 
#### 
for (i in 1:nb_Temp) { 
  lin_HRM<- polynomial(fit_model_HRM_prom_lin$estimate[c(1:2)+(i-1)*2])#two parameters per condition (Temp)
  print(lin_HRM)
  
  e<-data.frame(HRM_SF_t_prom[,(i-1)+2])#start in dataframe till all conditions (Temp) are included; here col 2
  #solving polynom:
 
  
  k=1
  for(j in 1:nrow(HRM_SF_t_prom)) {      
    
    
    z[,j] <- data.frame(solve(lin_HRM, e[j,]))[k,]
    
    print(z) #check results
    
    
  }
  cal_res_lin[[i]] <-z
}


cal_res_lin_df<- t(do.call(rbind.data.frame, cal_res_lin))

cal_res_lin_df_re<- Re(cal_res_lin_df)

cal_res_lin_df_re<- round(cal_res_lin_df_re, digits = 2)
cal_res_lin_df_re<- data.frame(cal_res_lin_df_re)

colnames(cal_res_lin_df_re)<-paste("cal_met_",colnames(HRM_SF_t_prom[2:(ncol(HRM_SF_t_prom)-1)]), sep="")##rename columns

HRM_SF_t_prom_lin_cal<- cbind(HRM_SF_t_prom[,c(1,ncol(HRM_SF_t_prom))],cal_res_lin_df_re, stringsAsFactors = FALSE)
colnames(HRM_SF_t_prom_lin_cal)[1]<-"Sample" 

## check if renaming was correct
HRM_SF_t_prom_lin_cal$Sample[which(is.element(HRM_SF_t_prom_lin_cal$Sample,names(col_palette01))==FALSE)]


### plot results 
HRM_SF_t_prom_lin_cal_long <-HRM_SF_t_prom_lin_cal
colnames(HRM_SF_t_prom_lin_cal_long)<-gsub("cal_met_", "", colnames(HRM_SF_t_prom_lin_cal_long))


HRM_SF_t_prom_lin_cal_long <- gather(HRM_SF_t_prom_lin_cal_long, key = "Temp", value = "cal_met", 3:ncol(HRM_SF_t_prom_lin_cal_long))
colnames(HRM_SF_t_prom_lin_cal_long)[1]<-"Sample"

HRM_SF_t_prom_lin_cal_long[,(length(HRM_SF_t_prom_lin_cal_long)-1):length(HRM_SF_t_prom_lin_cal_long)] <- sapply(HRM_SF_t_prom_lin_cal_long[,(length(HRM_SF_t_prom_lin_cal_long)-1):length(HRM_SF_t_prom_lin_cal_long)], as.numeric)

### check if temperature interval start-end is well chosen. If this is not the case, restart with new values chosen from this plot for prom_start1, prom_end1, prom_start2, prom_end2
plot_HRM_prom_lin_cal <- ggplot(HRM_SF_t_prom_lin_cal_long[order(HRM_SF_t_prom_lin_cal_long$Sample,decreasing = TRUE),], 
                               aes(x=Temp, y=cal_met, colour = Sample, group=Sample,shape=PCR_date  )) + mytheme + 
  scale_x_continuous(breaks=seq(min(HRM_SF_t_prom_lin_cal_long$Temp),max(HRM_SF_t_prom_lin_cal_long$Temp),1)) +   
  scale_y_continuous(limits=c(-40,130))+ geom_point(size=3)+stat_summary(fun="mean", geom="line")+
  labs(x="temperature [�C]",y="calculated methylation level (HRM) [%]")+ scale_color_manual(values = col_palette01, breaks=mixedsort (HRM_SF_t_prom_lin_cal_long$Sample))+
  guides(colour = guide_legend(ncol = 1))

plot_HRM_prom_lin_cal+geom_vline(xintercept = c(prom_start1,prom_end1,prom_start2,prom_end2),colour = c("black","black","gray","gray"))

ggsave("plot_HRM_prom_lin_cal.svg",width=5.26*3, height=5.26*1.5)
ggsave("plot_HRM_prom_lin_cal.png",width=5.26*3, height=5.26*1.5)


#####alternative loop for log-linear calibration#####

nb_std=nrow(HRM_SF_t_prom_std)
nb_Temp=ncol(HRM_SF_t_prom)-2

z <- data.frame(matrix(nrow = 1, ncol = nrow(HRM_SF_t_prom)))
cal_res_log_lin <- list()

for (i in 1:nb_Temp) { 
  print(ggplot(HRM_SF_t_prom_std_long[c(1:nb_std)+(i-1)*nb_std,], aes(x=Sample, y=log(SF_HRM), colour = Temp, group=Temp )) + mytheme + scale_x_continuous(breaks=seq(0,100,25)) +   
          geom_point(size=3)+geom_smooth(method = lm,formula = y~x,se=FALSE)+labs(y="log(SF (HRM) [%])", x="standard methylation [%]"))
} 
#### 
for (i in 1:nb_Temp) { 
  log_lin_HRM<- polynomial(fit_model_HRM_prom_log_lin$estimate[c(1:2)+(i-1)*2])#two parameters per condition (Temp)
  print(log_lin_HRM)
  
  e<-data.frame(HRM_SF_t_prom[,(i-1)+2])#start in dataframe till all conditions (Temp) are included; here col 2
  e<-log(e)
  #solving polynom:

  
  k=1
  for(j in 2:nrow(HRM_SF_t_prom)) {      
    
    if(!is.element(FALSE,c(!is.na(e[j,])))){
      
    z[,j] <- data.frame(solve(log_lin_HRM, e[j,]))[k,]
    
    print(z) #check results
    
    
  }}
 
      cal_res_log_lin[[i]] <-z
 
}


cal_res_log_lin_df<- t(do.call(rbind.data.frame, cal_res_log_lin))

cal_res_log_lin_df_re<- Re(cal_res_log_lin_df)

cal_res_log_lin_df_re<- round(cal_res_log_lin_df_re, digits = 2)
cal_res_log_lin_df_re<- data.frame(cal_res_log_lin_df_re)

colnames(cal_res_log_lin_df_re)<-paste("cal_met_",colnames(HRM_SF_t_prom[2:(ncol(HRM_SF_t_prom)-1)]), sep="")##rename columns

HRM_SF_t_prom_log_lin_cal<- cbind(HRM_SF_t_prom[,c(1,ncol(HRM_SF_t_prom))],cal_res_log_lin_df_re, stringsAsFactors = FALSE)
colnames(HRM_SF_t_prom_log_lin_cal)[1]<-"Sample" 

## check if renaming was correct
HRM_SF_t_prom_log_lin_cal$Sample[which(is.element(HRM_SF_t_prom_log_lin_cal$Sample,names(col_palette01))==FALSE)]


### plot results 
HRM_SF_t_prom_log_lin_cal_long <-HRM_SF_t_prom_log_lin_cal
colnames(HRM_SF_t_prom_log_lin_cal_long)<-gsub("cal_met_", "", colnames(HRM_SF_t_prom_log_lin_cal_long))


HRM_SF_t_prom_log_lin_cal_long <- gather(HRM_SF_t_prom_log_lin_cal_long, key = "Temp", value = "cal_met", 3:ncol(HRM_SF_t_prom_log_lin_cal_long))
colnames(HRM_SF_t_prom_log_lin_cal_long)[1]<-"Sample"

HRM_SF_t_prom_log_lin_cal_long[,(length(HRM_SF_t_prom_log_lin_cal_long)-1):length(HRM_SF_t_prom_log_lin_cal_long)] <- sapply(HRM_SF_t_prom_log_lin_cal_long[,(length(HRM_SF_t_prom_log_lin_cal_long)-1):length(HRM_SF_t_prom_log_lin_cal_long)], as.numeric)

### check if temperature interval start-end is well chosen. If this is not the case, restart with new values chosen from this plot for prom_start1, prom_end1, prom_start2, prom_end2
plot_HRM_prom_log_lin_cal <- ggplot(HRM_SF_t_prom_log_lin_cal_long[order(HRM_SF_t_prom_log_lin_cal_long$Sample,decreasing = TRUE),], 
                                       aes(x=Temp, y=cal_met, colour = Sample, group=Sample,shape=PCR_date  )) + mytheme + 
  scale_x_continuous(breaks=seq(min(HRM_SF_t_prom_log_lin_cal_long$Temp),max(HRM_SF_t_prom_log_lin_cal_long$Temp),1)) +   
  scale_y_continuous(limits=c(-40,130))+ geom_point(size=3)+stat_summary(fun="mean", geom="line")+
  labs(x="temperature [�C]",y="calculated methylation level (HRM) [%]")+ scale_color_manual(values = col_palette01, breaks=mixedsort (HRM_SF_t_prom_log_lin_cal_long$Sample))+
  guides(colour = guide_legend(ncol = 1))

plot_HRM_prom_log_lin_cal+geom_vline(xintercept = c(prom_start1,prom_end1,prom_start2,prom_end2),colour = c("black","black","gray","gray"))

ggsave("plot_HRM_prom_log_lin_cal.svg",width=5.26*3, height=5.26*1.5)
ggsave("plot_HRM_prom_log_lin_cal.png",width=5.26*3, height=5.26*1.5)


#####alternative loop for polynomial grade 3 calibration using an inverse calibration function#####

nb_std=nrow(HRM_SF_t_prom_std)
nb_Temp=ncol(HRM_SF_t_prom)-2

z <- data.frame(matrix(nrow = 1, ncol = nrow(HRM_SF_t_prom)))
cal_res_pol3 <- list()

for (i in 1:nb_Temp) { 
  print(ggplot(HRM_SF_t_prom_std_long[c(1:nb_std)+(i-1)*nb_std,], aes(x=SF_HRM, y=Sample, colour = Temp, group=Temp )) + mytheme + scale_x_continuous(breaks=seq(0,100,25)) +   
          geom_point(size=3)+geom_smooth(method = lm,formula = y~poly(x,3,raw=TRUE),se=FALSE)+labs(x="SF (HRM) [%]", y="standard methylation [%]"))
} 
#### 
for (i in 1:nb_Temp) { 
  pol3_HRM<- polynomial(fit_model_HRM_prom_pol3$estimate[c(1:4)+(i-1)*4])#fpur parameters per condition (Temp)
  print(pol3_HRM)
 
  e<-data.frame(HRM_SF_t_prom[,(i-1)+2])#start in dataframe till all conditions (Temp) are included; here col 2
  
  #caclulate from polynomial function:
  

  for(j in 2:nrow(HRM_SF_t_prom)) {      
    
    z[,j] <- as.function(pol3_HRM)(e[j,]) 
      
      print(z) #check results
      
      
    }
  
  cal_res_pol3[[i]] <-z
  
}


cal_res_pol3_df<- t(do.call(rbind.data.frame, cal_res_pol3))

cal_res_pol3_df_re<- Re(cal_res_pol3_df)

cal_res_pol3_df_re<- round(cal_res_pol3_df_re, digits = 2)
cal_res_pol3_df_re<- data.frame(cal_res_pol3_df_re)

colnames(cal_res_pol3_df_re)<-paste("cal_met_",colnames(HRM_SF_t_prom[2:(ncol(HRM_SF_t_prom)-1)]), sep="")##rename columns

HRM_SF_t_prom_pol3_cal<- cbind(HRM_SF_t_prom[,c(1,ncol(HRM_SF_t_prom))],cal_res_pol3_df_re, stringsAsFactors = FALSE)
colnames(HRM_SF_t_prom_pol3_cal)[1]<-"Sample" 

## check if renaming was correct
HRM_SF_t_prom_pol3_cal$Sample[which(is.element(HRM_SF_t_prom_pol3_cal$Sample,names(col_palette01))==FALSE)]


### plot results 
HRM_SF_t_prom_pol3_cal_long <-HRM_SF_t_prom_pol3_cal
colnames(HRM_SF_t_prom_pol3_cal_long)<-gsub("cal_met_", "", colnames(HRM_SF_t_prom_pol3_cal_long))


HRM_SF_t_prom_pol3_cal_long <- gather(HRM_SF_t_prom_pol3_cal_long, key = "Temp", value = "cal_met", 3:ncol(HRM_SF_t_prom_pol3_cal_long))
colnames(HRM_SF_t_prom_pol3_cal_long)[1]<-"Sample"

HRM_SF_t_prom_pol3_cal_long[,(length(HRM_SF_t_prom_pol3_cal_long)-1):length(HRM_SF_t_prom_pol3_cal_long)] <- sapply(HRM_SF_t_prom_pol3_cal_long[,(length(HRM_SF_t_prom_pol3_cal_long)-1):length(HRM_SF_t_prom_pol3_cal_long)], as.numeric)

### check if temperature interval start-end is well chosen. If this is not the case, restart with new values chosen from this plot for prom_start1, prom_end1, prom_start2, prom_end2
plot_HRM_prom_pol3_cal <- ggplot(HRM_SF_t_prom_pol3_cal_long[order(HRM_SF_t_prom_pol3_cal_long$Sample,decreasing = TRUE),], 
                                    aes(x=Temp, y=cal_met, colour = Sample, group=Sample,shape=PCR_date  )) + mytheme + 
  scale_x_continuous(breaks=seq(min(HRM_SF_t_prom_pol3_cal_long$Temp),max(HRM_SF_t_prom_pol3_cal_long$Temp),1)) +   
  scale_y_continuous(limits=c(-40,130))+ geom_point(size=3)+stat_summary(fun="mean", geom="line")+
  labs(x="temperature [�C]",y="calculated methylation level (HRM) [%]")+ scale_color_manual(values = col_palette01, breaks=mixedsort (HRM_SF_t_prom_pol3_cal_long$Sample))+
  guides(colour = guide_legend(ncol = 1))

plot_HRM_prom_pol3_cal+geom_vline(xintercept = c(prom_start1,prom_end1,prom_start2,prom_end2),colour = c("black","black","gray","gray"))

ggsave("plot_HRM_prom_pol3_cal.svg",width=5.26*3, height=5.26*1.5)
ggsave("plot_HRM_prom_pol3_cal.png",width=5.26*3, height=5.26*1.5)


#####alternative loop for Hill calibration#####

nb_std=nrow(HRM_SF_t_prom_std)
nb_Temp=ncol(HRM_SF_t_prom)-2

z <- data.frame(matrix(nrow = 1, ncol = nrow(HRM_SF_t_prom)))
cal_Hill_res <- list()

for (i in 1:nb_Temp) { 
  print(ggplot(filter(HRM_SF_t_prom_std_long, Temp==unique(HRM_SF_t_prom_std_long$Temp)[i]), aes(x=Sample, y=SF, colour = Temp, group=Temp )) + mytheme + scale_x_continuous(breaks=seq(0,100,25)) +   
          geom_point(size=3)+ geom_smooth(method = "nls",method.args = list(formula = y ~ (max*x/(k+x)),start = list(max = 75,k=1)), se = FALSE)+
          labs(y="SF (HRM) [%]", x="standard methylation [%]"))
} 
nb_Temp=length(seq(prom_start1,prom_end1,0.1))
#### 
for (i in 1:nb_Temp) { 
  fct_Hill<-function(x){fit_model_HRM_prom_Hill$estimate[c(1)+(i-1)*2]*x/(fit_model_HRM_prom_Hill$estimate[c(2)+(i-1)*2]+x) }#two parameters (1:max, 2: k) per condition (Temp)
  
  solved_fct_Hill<-function(y){fit_model_HRM_prom_Hill$estimate[c(2)+(i-1)*2]*y/(fit_model_HRM_prom_Hill$estimate[c(1)+(i-1)*2]-y) }
  
  f<-(HRM_SF_t_prom%>% select(paste(prom_start1):paste(format(prom_end1,nsmall=1))))[,i]
  
  
  
  for(j in 1:nrow(HRM_SF_t_prom)) {      
    
    solved_fct_Hill
    z[,j] <- solved_fct_Hill(f[j])
    
    print(z) #option to check values by hand
    
  }
  cal_Hill_res[[i]] <-z
}


cal_Hill_res_df<- t(do.call(rbind.data.frame, cal_Hill_res))


cal_res_Hill_df_re<- Re(cal_res_Hill_df)

cal_res_Hill_df_re<- round(cal_res_Hill_df_re, digits = 2)
cal_res_Hill_df_re<- data.frame(cal_res_Hill_df_re)

colnames(cal_res_Hill_df_re)<-paste("cal_met_",seq(prom_start1,prom_end1,0.1), sep="")##rename columns

HRM_SF_t_prom_Hill_cal<- cbind(HRM_SF_t_prom[,c(1,ncol(HRM_SF_t_prom))],cal_res_Hill_df_re, stringsAsFactors = FALSE)
colnames(HRM_SF_t_prom_Hill_cal)[1]<-"Sample" 

## check if renaming was correct
HRM_SF_t_prom_Hill_cal$Sample[which(is.element(HRM_SF_t_prom_Hill_cal$Sample,names(col_palette01))==FALSE)]


### plot results 
HRM_SF_t_prom_Hill_cal_long <-HRM_SF_t_prom_Hill_cal
colnames(HRM_SF_t_prom_Hill_cal_long)<-gsub("cal_met_", "", colnames(HRM_SF_t_prom_Hill_cal_long))


HRM_SF_t_prom_Hill_cal_long <- gather(HRM_SF_t_prom_Hill_cal_long, key = "Temp", value = "cal_met", 3:ncol(HRM_SF_t_prom_Hill_cal_long))
colnames(HRM_SF_t_prom_Hill_cal_long)[1]<-"Sample"

HRM_SF_t_prom_Hill_cal_long[,(length(HRM_SF_t_prom_Hill_cal_long)-1):length(HRM_SF_t_prom_Hill_cal_long)] <- sapply(HRM_SF_t_prom_Hill_cal_long[,(length(HRM_SF_t_prom_Hill_cal_long)-1):length(HRM_SF_t_prom_Hill_cal_long)], as.numeric)

### check if temperature interval start-end is well chosen. If this is not the case, restart with new values chosen from this plot for prom_start1, prom_end1, prom_start2, prom_end2
plot_HRM_prom_Hill_cal <- ggplot(HRM_SF_t_prom_Hill_cal_long[order(HRM_SF_t_prom_Hill_cal_long$Sample,decreasing = TRUE),], 
                                 aes(x=Temp, y=cal_met, colour = Sample, group=Sample,shape=PCR_date  )) + mytheme + 
  scale_x_continuous(breaks=seq(min(HRM_SF_t_prom_Hill_cal_long$Temp),max(HRM_SF_t_prom_Hill_cal_long$Temp),1)) +   
  scale_y_continuous(limits=c(-40,130))+ geom_point(size=3)+stat_summary(fun="mean", geom="line")+
  labs(x="temperature [�C]",y="calculated methylation level (HRM) [%]")+ scale_color_manual(values = col_palette01, breaks=mixedsort (HRM_SF_t_prom_Hill_cal_long$Sample))+
  guides(colour = guide_legend(ncol = 1))

plot_HRM_prom_Hill_cal+geom_vline(xintercept = c(prom_start1,prom_end1,prom_start2,prom_end2),colour = c("black","black","gray","gray"))

ggsave("plot_HRM_prom_Hill_cal.svg",width=5.26*3, height=5.26*1.5)
ggsave("plot_HRM_prom_Hill_cal.png",width=5.26*3, height=5.26*1.5)
